# Supplementary material for: Oncogenic Role of miR-200c-3p in High-Grade Serous Ovarian Cancer Progression via Targeting the 3′-Untranslated Region of DLC1
Source: Int J Environ Res Public Health. 2021 May 27;18(11):5741. doi: 10.3390/ijerph18115741 (PMC8198916; doi:10.3390/ijerph18115741)
Supplement: Supplementary file 1 [file ijerph-18-05741-s001.zip]

Archive with 1 entries (1 files):
- ijerph-1187033-supplementary.pdf
